# Supplementary material for: Incorporated Biochar-Based Soil Amendment and Exogenous Glycine Betaine Foliar Application Ameliorate Rice (Oryza sativa L.) Tolerance and Resilience to Osmotic Stress
Source: Plants (Basel). 2021 Sep 16;10(9):1930. doi: 10.3390/plants10091930 (PMC8471834; doi:10.3390/plants10091930)
Supplement: Supplementary file 1 [file plants-10-01930-s001.zip]

Archive with 1 entries (1 files):
- Hafez et al., RICE - for Plants - Supplementary materials v1.pdf
